# Supplementary material for: Composition Regulation of Potassium Sodium Niobate Thin Films through Post-Annealing under Alkali Element Atmospheres
Source: Nanomaterials (Basel). 2024 Jan 30;14(3):288. doi: 10.3390/nano14030288 (PMC10856795; doi:10.3390/nano14030288)
Supplement: Supplementary file 1 [file nanomaterials-14-00288-s001.zip]

Archive with 1 entries (1 files):
- nanomaterials-2837884-supplementary.pdf
